# Supplementary material for: Functionalized Thick Film Impedance Sensors for Use in In Vitro Cell Culture
Source: Biosensors (Basel). 2018 Apr 5;8(2):37. doi: 10.3390/bios8020037 (PMC6023032; doi:10.3390/bios8020037)
Supplement: Supplementary File 1 [file biosensors-08-00037-s001.zip]

Archive with 1 entries (1 files):
- biosensors-286694-supplementary.mp4
